# Supplementary material for: Counterintuitive PM2.5 Increases During COVID-19 Lockdown in Ilo, Peru: Coastal Meteorology and Cardiovascular Implications
Source: Int J Environ Res Public Health. 2026 Jan 31;23(2):191. doi: 10.3390/ijerph23020191 (PMC12940600; doi:10.3390/ijerph23020191)
Supplement: Supplementary file 1 [file ijerph-23-00191-s001.zip]

Archive with 1 entries (1 files):
- ijerph-4050026-supplementary.pdf
